# Supplementary material for: Signal Integration by the IκB Protein Pickle Shapes Drosophila Innate Host Defense
Source: Cell Host Microbe. 2016 Sep 14;20(3):283–95. doi: 10.1016/j.chom.2016.08.003 (PMC5026699; doi:10.1016/j.chom.2016.08.003)
Supplement: Table S1. Taxa Terminologies of Vertebrate and Invertebrate IκB Proteins Used in This Study, Related to Figure 2 — Table shows name of species, species abbreviation and respective IκB gene sequence identifiers. [file mmc2.xls]

## Sheet: Sheet1
Unique Species	Abbreviated form	Common name	Class/Taxonomy	Phylum	Classification	Relish	Cactus	NFKB1	NFKB2	IKBa	IKBb	IKBe	IKBNS	IKBz	Bcl3	Pickle
Aedes (Culex) aegypti	Aa	Yellowfever mosquito	Insects	Arthropoda	Invertebrate		Q17NG7
Apis andreniformis	Aan	Black dwarf honeybee	Insects	Arthropoda	Invertebrate	C7AHW9
Anolis carolinensis	Ac	Green anole / American chameleon	Reptilia	Chordata	Vertebrate				ENSACAP00000006109	ENSACAP00000001779		ENSACAP00000014483		ENSACAP00000011900
Apis cerana	Ace	Indian honeybee	Insects	Arthropoda	Invertebrate	C7AHW7
Apis dorsata	Ad	Giant honeybee	Insects	Arthropoda	Invertebrate	C7AHW8
Acromyrmex echinatior (octospinosus)	Ae	Panamanian leafcutter ant	Insects	Arthropoda	Invertebrate	F4WF21	F4WKL6
Anopheles gambiae	Ag	African malaria mosquito	Insects	Arthropoda	Invertebrate		Q7Q3L5
Apostichopus japonicus	Aj	Sea cucumber	Holothuroideaia	Echinodermata	Invertebrate			AEP33644
Apis koschevnikovi	Ak	Koschevnikov's honey bee	Insects	Arthropoda	Invertebrate	C7AHW6
Apis mellifera	Ame	Honeybee	Insects	Arthropoda	Invertebrate	C7AHX0
Bos taurus	Bt	Bovine	Mammals	Chordata	Vertebrate										ENSBTAP00000012490
Camponotus floridanus	Cf	Florida carpenter ant	Insects	Arthropoda	Invertebrate	E2AYS4	E2AIG3
Ciona (Ascidia) intestinalis	Ci	Transparent sea squirt	Ascidiacea	Chordata	Invertebrate			F6VNH8
Chelon labrosus	Cl	Thicklip grey mullet	Actinopterygii	Chordata	Vertebrate					336111776
Culex quinquefasciatus (pungens)	Cq	Southern house mosquito	Insects	Arthropoda	Invertebrate		B0WCF0
Cynoglossus semilaevis	Cs	Tongue sole	Actinopterygii	Chordata	Vertebrate					G8FVU8
Drosophila ananassae	Da	Fruit fly	Insects	Arthropoda	Invertebrate											XP_001961842.1
Drosophila erecta	De	Fruit fly	Insects	Arthropoda	Invertebrate											XP_001968261.1
Drosophila grimshawi	Dg	Fruit fly	Insects	Arthropoda	Invertebrate											XP_001988876.1
Drosophila mauritiana	Dm	Fruit fly	Insects	Arthropoda	Invertebrate	Q6RGE2
Drosophila melanogaster	Dme	Fruit fly	Insects	Arthropoda	Invertebrate	AAB17264.1	AAA85908									AAF51401.2
Drosophila mojavensis	Dmo	Fruit fly	Insects	Arthropoda	Invertebrate											XP_002001907.1
Drosophila persimilis	Dpe	Fruit fly	Insects	Arthropoda	Invertebrate											XP_002020677.1
Drosophila pseudoobscura	Dps	Fruit fly	Insects	Arthropoda	Invertebrate											XP_002132878.1
Daphnia pulex	Dpu	Water flea	Branchiopoda	Arthropoda	Invertebrate		E9FSH5
Danio (Brachydanio) rerio	Dr	Zebrafish	Actinopterygii	Chordata	Vertebrate				ENSDARP00000121285	NP_955923		NP_001073558.1
Drepanotermes rubriceps	Dru	Harvester Termites	Insects	Arthropoda	Invertebrate	Q2N3Z8
Drosophila sechellia	Dse	Fruit fly	Insects	Arthropoda	Invertebrate											XP_002041679.1
Drosophila simulans	Dsi	Fruit fly	Insects	Arthropoda	Invertebrate	XP_002104174.1	B4Q703									XP_002077725.1
Drosophila virilis	Dv	Fruit fly	Insects	Arthropoda	Invertebrate											XP_002051701.1
Drosophila willistoni	Dw	Fruit fly	Insects	Arthropoda	Invertebrate											XP_002064908.1
Drosophila yakuba	Dy	Fruit fly	Insects	Arthropoda	Invertebrate		P83757									XP_002087517.1
Epinephelus coioides (nebulosus)	Ec	Orange-spotted grouper	Actinopterygii	Chordata	Vertebrate					327239810
Equus caballus	Eca	Horse	Mammals	Chordata	Vertebrate			ENSECAP00000013133	F7CFE2	ENSECAP00000020980	ENSECAP00000012098	ENSECAP00000017452	ENSECAP00000012860	ENSECAP00000009579	ENSECAP00000010874
Esox lucius	El	Northern pike	Actinopterygii	Chordata	Vertebrate					ACO14016
Gasterosteus aculeatus	Ga	Three-spined stickleback	Actinopterygii	Chordata	Vertebrate			ENSGACP00000022290	ENSGACP00000001732			ENSGACP00000017867
Gyps fulvus	Gf	Griffon Vulture	Aves	Chordata	Vertebrate					ABX09998
Gallus gallus	Gg	Chicken	Aves	Chordata	Vertebrate			ENSGALP00000020084	P98150			ENSGALP00000016518		ENSGALP00000024720
Gorilla gorilla	Ggo	Lowland gorilla	Mammals	Chordata	Vertebrate							ENSGGOP00000008704
Gadus morhua	Gm	Atlantic cod	Actinopterygii	Chordata	Vertebrate							ENSGMOP00000014986
Glossina morsitans	Gmo	Savannah tsetse fly	Insects	Arthropoda	Invertebrate	AAZ91474
Homo sapiens	Hs	Human	Mammals	Chordata	Vertebrate			AAA36361	CAC08399	CAB65556.2	AAH15528	NP_004547	Q8NI38	Q8NI38	NP_005169
Harpegnathos saltator	Hsa	Jerdon's jumping ant	Insects	Arthropoda	Invertebrate	E2B900
Loxodonta africana	La	African bush elephant / African savanna elephant	Mammals	Chordata	Vertebrate			ENSLAFP00000007830	ENSLAFP00000005721	ENSLAFP00000015603	ENSLAFP00000015585	ENSLAFP00000024818	ENSLAFP00000001901	ENSLAFP00000001580	ENSLAFP00000017029
Latimeria chalumnae	Lc	Coelacanth	Sarcopterygii	Chordata	Vertebrate			ENSLACP00000003071	ENSLACP00000018524	ENSLACP00000020134	ENSLACP00000020828	ENSLACP00000008654		ENSLACP00000007879
Lutzomyia longipalpis	Llo	Sand fly	Insects	Arthropoda	Invertebrate		ABR28348
Macaca fascicularis	Mf	Crab-eating macaque / Cynomolgus monkey	Mammals	Chordata	Vertebrate								G7PXB2
Meleagris gallopavo	Mg	Common Turkey	Aves	Chordata	Vertebrate			ENSMGAP00000011829		ENSMGAP00000013170		ENSMGAP00000019340		ENSMGAP00000017551
Macaca mulatta	Mm	Rhesus Macaque	Mammals	Chordata	Vertebrate								F7ARE1
Mus Musculus	Mms	Mouse	Mammals	Chordata	Vertebrate										ENSMUSP00000070884
Nasutitermes comatus	Nc	Termite	Insects	Arthropoda	Invertebrate	Q2N3Z9
Nasutitermes dixoni	Nd	Termite	Insects	Arthropoda	Invertebrate	Q2N402
Nasutitermes exitiosus	Ne	Termite	Insects	Arthropoda	Invertebrate	Q2N407
Nasutitermes fumigatus	Nf	Tree termite	Insects	Arthropoda	Invertebrate	Q2N400
Nasutitermes graveolus	Ng	Niggerhead termite	Insects	Arthropoda	Invertebrate	AAZ08468
Nasutitermes longipennis	Nl	Termite	Insects	Arthropoda	Invertebrate	Q2N404
Nasutitermes magnus	Nm	Termite	Insects	Arthropoda	Invertebrate	Q2N403
Nasutitermes pluvialis	Np	Termite	Insects	Arthropoda	Invertebrate	Q2N401
Nasutitermes triodiae	Nt	Spinifex termite	Insects	Arthropoda	Invertebrate	Q2N406
Nematostella vectensis	Nv	Starlet sea anemone	Anthozoa	Cnidaria	Invertebrate										ADQ57373
Nasutitermes walkeri	Nw	Tree termite	Insects	Arthropoda	Invertebrate	Q2N408
Rattus norvegicus	Rn	Rat	Mammals	Chordata	Vertebrate			NP_001263640	ENSRNOP00000026235	NP_001099190	Q9JIA3.1	ENSRNOP00000026988		ENSRNOP00000042434	NP_001102892.1
Siniperca chuatsi	Sc	Chinese perch	Actinopterygii	Chordata	Vertebrate			A3FJ60	A4ZWB7
Stichopus japonicus	Sj	Sea cucumber	Holothuroidea	Echinodermata	Invertebrate			G4XLY2
Salmo salar	Ss	Atlantic salmon	Actinopterygii	Chordata	Vertebrate				C0H9H8			NP_001133852.1
Sus scrofa	Ssc	Pig	Mammals	Chordata	Vertebrate							ENSSSCP00000001856
Tupaia belangeri	Tb	Northern tree shrew	Mammals	Chordata	Vertebrate								ENSTBEP00000005399
Tribolium castaneum	Tc	Red flour beetle	Insects	Arthropoda	Invertebrate	EEZ97717	D7EHY7
Taeniopygia (Poephila) guttata	Tg	Zebra finch	Aves	Chordata	Vertebrate			ENSTGUP00000003727	ENSTGUP00000007782	ENSTGUP00000012344		ENSTGUP00000008206		ENSTGUP00000014020
Tetraodon (Chelonodon) nigroviridis	Tn	Spotted green pufferfish	Actinopterygii	Chordata	Vertebrate			ENSTNIP00000005249
Tumulitermes pastinator	Tp	Termite	Insects	Arthropoda	Invertebrate	Q2N405
Takifugu rubripes	Tr	Japanese pufferfish	Actinopterygii	Chordata	Vertebrate				ENSTRUP00000010369			ENSTRUP00000013362
Tursiops truncatus	Tt	Bottlenosed dolphin	Mammals	Chordata	Vertebrate			ENSTTRP00000010297	ENSTTRP00000007919	ENSTTRP00000007542			ENSTTRP00000003679	ENSTTRP00000006026	ENSTTRP00000007512
Xenopus laevis	Xl	African clawed frog	Amphibia	Chordata	Vertebrate			NP_001087808	F7CQ60	EMBL AAH77876.1		Q4KLR5
Xenopus (Silurana) tropicalis	Xt	Western clawed frog	Amphibia	Chordata	Vertebrate			Q66IP9	147906194	ENSXETP00000038920		ENSXETP00000063952		ENSXETP00000015253
Total number of unique species - 75
Total number of sequences - 148
All IKB sequences combined (including outgroup) - 144
Number of invertebrate sequences (including outgroup) - 52
