# Supplementary material for: Signal Integration by the IκB Protein Pickle Shapes Drosophila Innate Host Defense
Source: Cell Host Microbe. 2016 Sep 14;20(3):283–95. doi: 10.1016/j.chom.2016.08.003 (PMC5026699; doi:10.1016/j.chom.2016.08.003)
Supplement: Table S2. Fly Genotypes Used in This Study, Related to Experimental Procedures [file mmc3.xlsx]

## Sheet: Figure 3
Figure	Genotype
3A	w ; uas-lacZ-IR/c564::Gal4 ;	w ; uas-fadd-IR (100333KK)/c564::Gal4 ;	w ; uas-pirk-IR /c564::Gal4 ;	w ; uas-pickle(GD)-IR (34936GD)/c564::Gal4 ;	w ; uas-pickle(KK)-IR (106292KK)/c564::Gal4 ;
3B	w ; +/myo::Gal4 ; +/tub::Gal80ts	w ; uas-pickle(GD)-IR (34936GD)/myo::Gal4 ; +/tub::Gal80ts	w ; uas-pickle(KK)-IR (106292KK)/myo::Gal4 ; +/tub::Gal80ts
3D	yw ; ;	w(1118) ; ;	w(+) ; imd(1) ;	yw ; pirk(ey) ;	yw ; pickle (ey) ;
3E	yw ; ;	yw ; pickle(ey) ;	w ; pickle(ey)/Df(2L)Exel7006 ;	w ; pickle(ey)/Df(2L)BSC4816 ;
3F	yw ; ;	w(1118) ; ;	w(+) ; imd(1) ;	w(+) ; +/+ ; spz(rm7)	w ; pickle(ey)/+ ;	w ; pickle(ey)/c564::Gal4 ;	w ; pickle(ey)/Df(2L)Exel7006 ;
3G	yw ; ;	yw ; pickle (ey) ;	w ; pickle(ey)/Df(2L)Exel7006 ;	w ; pickle(ey)/Df(2L)BSC4816 ;

## Sheet: Figure 4
Figure	Genotype
4B	w ; uas-lacZ-IR/c564::Gal4 ;	w ; uas-fadd-IR (100333KK)/c564::Gal4 ;	w ; uas-pirk-IR / c564::Gal4 ;	w ; uas-pickle(GD)-IR (34936GD) / c564::Gal4 ;	w ; uas-pickle(KK)-IR (106292KK)/c564::Gal4 ;
4C	w; +/myo::Gal4 ; +/tub::Gal80ts	w; uas-pickle(GD)-IR (34936GD)/myo::Gal4 ; +/tub::Gal80ts	w; uas-pickle(KK)-IR (106292KK)/myo::Gal4 ; +/tub::Gal80ts
4D	yw ; ;	yw ; pickle (ey) ;	w ; pickle(ey) / Df(2L)Exel7006 ;	w ; pickle(ey) / Df(2L)BSC4816 ;
4E	yw ; ;	yw ; pickle (ey) ;
4F	w ; uas-lacZ-IR / 5966::GS ;
4G	w ; uas-pickle(GD)-IR (34936GD)/5966::GS ;
4H	w; uas-pickle(KK)-IR (106292KK)/5966::GS ;

## Sheet: Figure 5
Figure	Genotype
5A	w(+) ; ;
5B	w(+) ; ;
5C	w(+) ; ;
5D	w(+) ; ;	yw	yw, PGRP-LE(112) ; ; PGRP-LC (E12)	w(+) ; ; rel(e20)

## Sheet: Figure 6
Figure	Genotype
6G	w(1118) ; ;	w(+) ; imd(1) ;	w(+) ; ; spz(rm7)
6H	w(1118) ; ;	w(+) ; imd(1) ;	w(+) ; ; spz(rm7)
6I	w(1118) ; ;	w(+) ; imd(1) ;	w(+) ; ; spz(rm7)
6J	w(1118) ; ;	w; pickle(ey) ;	w ; pickle(ey)/Df(2L)Exel7006 ;	yw ; pirk(ey) ;
6k	w(1118) ; ;	w(+) ; imd(1) ;	w(+) ; ; spz(rm7)	w ; pickle(ey) / Df(2L)Exel7006 ;	yw ; pirk(ey) ;

## Sheet: Figure 7
Figure	Genotype
7A	w(1118) ; ;	w(+) ; imd(1) ;	w(+) ; ; spz(rm7)	yw ; pirk(ey) ;	w ; pickle(ey)/+ ;	w ; pickle(ey)/c564::Gal4 ;	w ; pickle(ey)/Df(2L)Exel7006 ;
7B	w(1118) ; ;	w(+) ; imd(1) ;	w(+) ; ; spz(rm7)	yw ; pirk(ey) ;	w ; pickle(ey) / + ;	w ; pickle(ey)/c564::Gal4 ;	w ; pickle(ey)/Df(2L)Exel7006 ;
7C	w(1118) ; ;	w ; pickle(ey)/ + ;	w ; pickle(ey)/c564::Gal4 ;	w ; pickle(ey)/Df(2L)Exel7006 ;
7D	w(1118) ; ;	w ; pickle(ey)/Df(2L)Exel7006 ;	w(+) ; ; spz(rm7)
7E	w(1118) ; ;	w ; pickle(ey)/+ ;	w ; pickle(ey)/c564::Gal4 ;	w ; pickle(ey)/Df(2L)Exel7006 ;
7F	w(1118) ; ;	w ; pickle(ey)/+ ;	w ; pickle(ey)/c564::Gal4 ;	w ; pickle(ey)/Df(2L)Exel7006 ;

## Sheet: Figure S3
Figure	Genotype
S3B	w; +/myo::Gal4 ; +/tub::Gal80ts	w; uas-pickle(GD)-IR (34936GD)/myo::Gal4 ; +/tub::Gal80ts	w; uas-pickle(KK)-IR (106292KK)/myo::Gal4 ; +/tub::Gal80ts
S3C	w; lacZ-IR/c564::Gal4 ;	w; uas-fadd-IR (100333KK)/c564::Gal4 ;	w; uas-pirk-IR/c564::Gal4 ;	w; + / c564::Gal4 ; +/uas-dif(R1) (TRIP 30513)	w; + / c564::Gal4 ; +/uas-cactus(TRIP 34775)	w; uas-pickle(GD)-IR(34936GD)/c564::Gal4 ;	w; uas-pickle(KK)-IR(106292KK)/c564::Gal4 ;
S3D	yw ; ;	w(1118) ; ;	w(+) ; imd(1) ;	yw ; pirk(ey) ;	w(+) ; ; spz(rm7)	yw ; pickle (ey) ;
S3E	w; +/myo::Gal4 ;	w; uas-pickle(GD)-IR (34936GD)/myo::Gal4 ;	w; uas-pickle(KK)-IR (106292KK)/myo::Gal4 ;
S3F	yw ; ;	w(1118) ; ;	w(+) ; imd(1) ;	yw ; pirk(ey) ;	yw ; pickle (ey) / + ;	yw ; pickle (ey) ;	w ; pickle(ey) / Df(2L)Exel7006	w ; pickle(ey) / Df(2L)BSC4816

## Sheet: Figure S4
Figure	Genotype
S4A	w(1118) ; ;	w(+) ; imd(1) ;	w(+) ; +/+ ; spz(rm7)
S4B	w(1118) ; ;	w(+) ; imd(1) ;	w(+) ; +/+ ; spz(rm7)
S4C	w(+) ; ;
S4D	w(+) ; ;

## Sheet: Figure S5
Figure	Genotype
S5L	w(1118) ; ;	w(+) ; imd(1) ;	w(+) ; ; spz(rm7)
S5M	w(1118) ; ;	w(+) ; imd(1) ;	w(+) ; ; spz(rm7)

## Sheet: Figure S6
Figure	Genotype
S6A	w(1118) ; ;	w(+) ; imd(1) ;	w(+) ; ; spz(rm7)
S6B	w(1118) ; ;	w(+) ; imd(1) ;	w(+) ; ; spz(rm7)
S6C	w(1118) ; ;	w ; pickle(ey)/+ ;	w ; pickle(ey)/c564::Gal4 ;	w ; pickle(ey)/Df(2L)Exel7006 ;
S6D	yw ; ;	w(1118) ; ;	yw ; ; rel(e20)	w(+) ; ; spz(rm7)	yw ; pirk(ey) ;
S6E	yw ; ;	w(1118) ; ;	yw ; ; rel(e20)	w(+) ; ; spz(rm7)	yw ; pirk(ey) ;
S6F	yw ; ;	w(1118) ; ;	w(+) ; imd(1) ;	yw ; pirk(ey) ;
